# Supplementary material for: Integrated Foodomics Reveals Gut Microbiota–Metabolite–Gene Interactions Associated with the Immunoprotective Effects of Ganoderma lucidum Polysaccharide Peptide
Source: Foods. 2026 Jul 3;15(13):2370. doi: 10.3390/foods15132370 (PMC13361114; doi:10.3390/foods15132370)
Supplement: Supplementary file 1 [file foods-15-02370-s001.zip]

Archive with 19 entries (19 files):
- Fig S1.tif
- Fig S2.tif
- Fig S3A.svg
- Fig S3A.tif
- Fig S3B.svg
- Fig S3B.tif
- Fig S4.svg
- Fig S4.tif
- Fig S5A.svg
- Fig S5A.tif
- Fig S5B.svg
- Fig S5B.tif
- Fig S5C.svg
- Fig S5C.tif
- Fig S5D.svg
- Fig S5D.tif
- Supplementary materials legends.pdf
- Table S1.pdf
- Table S2.pdf
